# Supplementary material for: Risk factors for spontaneous preterm birth among healthy nulliparous pregnant women in the Netherlands, a prospective cohort study
Source: Health Sci Rep. 2022 May 24;5(3):e585. doi: 10.1002/hsr2.585 (PMC9127744; doi:10.1002/hsr2.585)
Supplement: Supplementary file 4 — Supplementary information. [file HSR2-5-e585-s005.xlsx]

## Sheet: Blad1
Table S1: Odds ratios for risk factors not statistically significantly associated with spontaneous preterm birth.
Outcome of univariate and multivariate logistic regression analyses. OR: odds ratio. aOR: odds ratio adjusted for socio-economic status. CI: conference interval. SES: socio-economic status. # For primigravida.
Risk factors	OR	95% CI
Risk factors present at first prenatal visit
Maternal age (per 5 years increase)	0.7	0.5-1.2
BMI (per 5 units increase)	1.2	0.8-1.9
Maternal height
<160 cm	2.6	0.9-7.5
>160 cm	reference
Educational level
Senior secondary vocational education or lower	1.5	0.6-3.6
University or higher vocational education	reference
Smoking
No or stopped preconception	reference
Yes or stopped during pregnancy	1.9	0.8-4.6
Alcohol use
no	reference
yes	0.7	0.1-5.1
Previous Illicit drug use
no	reference
yes	2.5	0.8-7.9
Medical history
Asthma	3.7	1.0 - 14.2
thyroid disease	1.8	0.2-15.3
Infection history
Previous genital Chlamydia infection	2.4	1.0 - 6.0
Cervical surgery
None	reference
Curettage or loop excision of the cervix	2.7	1.0-7.7
Previous miscarriage and/or pregnancy termination
No	reference
Yes	2.2	1.0 - 5.0
Antenatal booking >18 weeks of gestation
no	reference
yes	1.8	0.4-8.6
Conception
spontaneous	reference
ART	0.5	0.1-3.7
Interpregnancy interval
Not applicable#	reference
< 6 months	2.5	0.7 - 9.4
≥ 6 months	2.1	0.9 - 5.3
Sex of fetus
Female	reference
Male	1.6	0.7 - 3.7
Cervical length ≤ 25 mm
Yes	5.4	0.2-139
